# Supplementary material for: Complement Activation by Adeno-Associated Virus-Neutralizing Antibody Complexes
Source: Hum Gene Ther. 2023 Jun 15;34(11-12):554–66. doi: 10.1089/hum.2023.018 (PMC10282828; doi:10.1089/hum.2023.018)
Supplement: Supplemental data [file Supp_TableS1.xlsx]

## Sheet: Table_S1
Table S1. Specificify filtered AAV9 capsid ineractions from antibody replete samples. MS1 label-free bait normalized abundances for each interacting protein in each donor sample is provided.
		C3a Status	C3aPositive																															C3aNegative
		Temperature	37C														4C																	37C
Accession	Description	Gene Symbol	12168_MS1_Abundance	368688_MS1_Abundance	381236_MS1_Abundance	236_MS1_Abundance	245_MS1_Abundance	576_MS1_Abundance	12811_MS1_Abundance	12836_MS1_Abundance	13010_MS1_Abundance	13050_MS1_Abundance	13062_MS1_Abundance	13267_MS1_Abundance	13371_MS1_Abundance	943_MS1_Abundance	12162_MS1_Abundance	12168_MS1_Abundance	368688_MS1_Abundance	381236_MS1_Abundance	381237_MS1_Abundance	236_MS1_Abundance	245_MS1_Abundance	576_MS1_Abundance	12811_MS1_Abundance	12836_MS1_Abundance	13010_MS1_Abundance	13050_MS1_Abundance	13062_MS1_Abundance	13267_MS1_Abundance	13371_MS1_Abundance	13429_MS1_Abundance	943_MS1_Abundance	12246_MS1_Abundance	171_MS1_Abundance	195_MS1_Abundance	22_MS1_Abundance	330_MS1_Abundance	411_MS1_Abundance	157_MS1_Abundance	297_MS1_Abundance	382_MS1_Abundance	524_MS1_Abundance	12306_MS1_Abundance	12853_MS1_Abundance	13384_MS1_Abundance	13542_MS1_Abundance	522_MS1_Abundance	794_MS1_Abundance
Q9GZZ8	Extracellular glycoprotein lacritin OS=Homo sapiens OX=9606 GN=LACRT PE=1 SV=1	LACRT	5.03101e+08	2.13727e+08	3.22726e+08	2.1871e+08	5.48053e+08	2.57239e+08									5.50496e+07	4.59454e+08	1.80878e+08	2.99707e+08	8.92557e+08	1.96213e+08	4.41615e+08	2.12501e+08										8.68793e+06	1.64697e+07	1.00624e+07	9.92394e+06	1.18539e+07	1.12043e+07	9.14397e+06	3.68123e+07	1.73985e+07	2.68691e+07
P01857	Immunoglobulin heavy constant gamma 1 OS=Homo sapiens OX=9606 GN=IGHG1 PE=1 SV=1	IGHG1	2.26187e+09	1.97729e+09	2.02459e+09	1.8379e+09	2.11396e+09	2.11768e+09	1.31492e+09	2.47183e+09	1.25508e+09	9.05068e+08	1.2097e+09	1.39926e+09	8.72139e+08	2.80867e+09	2.01216e+09	1.45062e+09	2.19422e+09	2.1646e+09	2.72991e+09	1.87311e+09	6.38769e+08	2.01977e+09	1.17493e+09	1.63976e+09	1.36967e+09	8.38495e+08	1.23094e+09	1.49296e+09	8.42875e+08	5.34176e+09	3.15669e+09	8.24878e+08	1.5035e+09	1.40776e+09	7.37285e+08	7.21578e+08	1.53259e+09	1.61963e+09	1.87029e+08	1.80452e+09	1.85211e+09	6.68651e+08	9.09468e+08	7.85501e+08	6.72532e+08	4.9444e+08	7.58383e+08
P01834	Immunoglobulin kappa constant OS=Homo sapiens OX=9606 GN=IGKC PE=1 SV=2	IGKC	5.06739e+08	3.01806e+08	3.63323e+08	2.93361e+08	5.78635e+08	2.54026e+08	1.59253e+08	3.62609e+08	1.63507e+08	1.94087e+08	2.02355e+08	2.13819e+08	7.26813e+07	3.94624e+08	2.07684e+08	4.29593e+08	3.25047e+08	3.76403e+08	6.95867e+08	2.58825e+08	5.07149e+08	2.62315e+08	1.61704e+08	2.10733e+08	2.04798e+08	1.89925e+08	2.05181e+08	2.81294e+08	8.88811e+07	9.51245e+08	3.81738e+08	2.73156e+08	1.82542e+08	3.43452e+08	1.33906e+08	2.44756e+08	2.21208e+08	2.31327e+08	1.78294e+08	1.21718e+08	3.6681e+08	8.26653e+07	9.94335e+07	1.26428e+08	8.38019e+07	8.26813e+07	9.54116e+07
A0A0C4DH38	Immunoglobulin heavy variable 5-51 OS=Homo sapiens OX=9606 GN=IGHV5-51 PE=3 SV=1	IGHV5-51	2.35537e+07	1.19458e+07	6.64131e+06	9.15032e+06	3.42425e+07	2.39707e+07	1.69827e+07	3.4088e+07	1.72295e+07	1.64859e+07	1.48336e+07	1.90727e+07	9.77873e+06	4.09212e+07	6.78765e+06	1.49672e+07	2.05626e+07	1.26082e+07	1.09166e+07	1.33496e+07	1.36307e+07	2.04972e+07	1.26332e+07	2.74543e+07	1.66959e+07	1.38551e+07	1.66554e+07	2.26196e+07	1.0786e+07	9.45364e+07	4.89646e+07	1.49038e+07	8.9849e+06	1.09526e+07	1.08821e+07	1.41911e+07	1.33288e+07	7.65859e+06	1.43966e+07	1.73283e+07	7.97083e+06	6.62219e+06	7.26469e+06	5.03597e+06	5.69692e+06	5.93223e+06	7.91712e+06
P02746	Complement C1q subcomponent subunit B OS=Homo sapiens OX=9606 GN=C1QB PE=1 SV=3	C1QB	1.55294e+08	1.23033e+08	1.0818e+08	1.05027e+08	2.20121e+08	1.27153e+08	1.57916e+08	2.15596e+08	1.26726e+08	1.48439e+08	1.19769e+08	1.25005e+08	1.41923e+08	1.71199e+08	1.1462e+08	1.83436e+08	1.53068e+08	1.90053e+08	4.78817e+08	1.0995e+08	1.82465e+08	1.56664e+08	1.0371e+08	1.07078e+08	1.80457e+08	1.983e+08	2.23047e+08	2.66716e+08	1.92371e+08	3.47942e+08	3.05282e+08	7.63173e+07	6.8074e+07	6.9877e+07	8.96469e+07	1.85208e+08	8.21778e+07	2.23803e+07	9.14254e+07	1.12122e+08	2.24429e+08	1.49444e+08	1.49234e+08	1.21997e+08	1.11676e+08	9.12079e+07	1.20669e+08
P02745	Complement C1q subcomponent subunit A OS=Homo sapiens OX=9606 GN=C1QA PE=1 SV=2	C1QA	4.46454e+08	2.28407e+08	3.48006e+08	5.63888e+08	1.36545e+09	4.45937e+08	2.14076e+08	6.35715e+08	1.40884e+08	2.25593e+08	1.57762e+08	2.93078e+08	1.23369e+08	8.00097e+08	3.60949e+08	3.5635e+08	2.63361e+08	3.1586e+08	4.2987e+08	5.27529e+08	7.17266e+08	8.90654e+08	1.88573e+08	4.59704e+08	2.29615e+08	4.58616e+08	4.05689e+08	6.4257e+08	2.21641e+08	2.1575e+09	1.38569e+09	9.97947e+07	2.34597e+08	1.8409e+08	2.03871e+08	2.12563e+08	1.48457e+08	3.11112e+08	2.62782e+08	2.4103e+08	2.70722e+08	6.98842e+07	1.09751e+08	1.08199e+08	1.3428e+08	7.39531e+07	8.78467e+07
P00736	Complement C1r subcomponent OS=Homo sapiens OX=9606 GN=C1R PE=1 SV=2	C1R	1.08553e+08	2.7008e+07	5.31203e+07	8.34447e+07	4.12986e+08	4.47307e+07	6.56367e+07	8.90197e+07	5.36983e+07	5.84708e+07	5.77821e+07	5.59787e+07	4.5047e+07	6.89108e+07	2.05374e+07	1.3145e+08	3.16764e+07	2.10872e+08	4.5041e+08	7.28255e+07	4.78572e+07	7.56181e+07	4.75532e+07	4.0356e+07	7.71568e+07	6.43018e+07	8.50596e+07	9.12152e+07	5.73736e+07	1.07173e+08	9.82956e+07	1.00699e+07	4.94065e+06	7.58597e+06	7.41283e+06	7.40408e+06	1.09001e+07	1.54433e+06	1.07367e+07	3.29975e+06	6.02487e+07	5.16594e+07	6.24877e+07	5.43225e+07	4.5448e+07	4.56126e+07	4.66832e+07
P01876	Immunoglobulin heavy constant alpha 1 OS=Homo sapiens OX=9606 GN=IGHA1 PE=1 SV=2	IGHA1	3.60915e+08	3.5313e+08	2.56028e+08	2.477e+08	2.85728e+08	5.54655e+08	2.65729e+08	2.50797e+08	2.15217e+08	2.22728e+08	4.1181e+08	2.20352e+08	2.0595e+08	1.9149e+08	2.10827e+08	3.44009e+08	3.61423e+08	2.66394e+08	3.22269e+08	2.38193e+08	2.51036e+08	5.58562e+08	2.20294e+08	1.47102e+08	2.61724e+08	2.58599e+08	4.91173e+08	4.25373e+08	2.34462e+08	2.46573e+08	2.56123e+08	3.41957e+08	2.30658e+08	2.69412e+08	1.91168e+08	2.45489e+08	2.96218e+08	2.00503e+08	2.71125e+08	2.38191e+08	3.0754e+08	2.06406e+08	2.10074e+08	1.87079e+08	1.69963e+08	1.20925e+08	1.77934e+08
A0A0A0MT89	Immunoglobulin kappa joining 1 OS=Homo sapiens OX=9606 GN=IGKJ1 PE=4 SV=2	IGKJ1	2.88669e+07	7.83521e+06	278125				4.5942e+06	5.29781e+06	1.48246e+07	7.99437e+06	4.34992e+06	4.6714e+06	2.97854e+06	1.06651e+07	2.2673e+06	2.48638e+07	1.2565e+07	5.43057e+06	2.69166e+07				3.27989e+06	4.80214e+06	9.58822e+06	7.49963e+06	4.9934e+06	6.31362e+06	2.8229e+06	2.67092e+07	1.08466e+07	8.43872e+06	4.42873e+06	902104	3.62741e+06	2.07143e+06	1.24369e+06					7.69485e+06	3.17836e+06	3.52384e+06	2.64088e+06	1.82956e+06	3.06754e+06
P01619	Immunoglobulin kappa variable 3-20 OS=Homo sapiens OX=9606 GN=IGKV3-20 PE=1 SV=2	IGKV3-20	1.02831e+07	1.99082e+07	5.61466e+06	2.35654e+07	1.83433e+07	2.07543e+07	1.31562e+07	1.17364e+07	6.49619e+06	2.1594e+07	4.80454e+06	9.24522e+06	5.89076e+06	1.96422e+07	1.71169e+06	1.37479e+07	2.15666e+07	9.6302e+06	4.26044e+07	2.25588e+07	1.43089e+07	2.15672e+07	1.23428e+07	1.21801e+07	7.54487e+06	2.18391e+07	7.97782e+06	1.55742e+07	8.43772e+06	6.28681e+06	1.97774e+07	1.61755e+07	1.22869e+07	5.79122e+06	9.63507e+06	7.04569e+06	1.05115e+07	8.46065e+06	1.15624e+07	7.63035e+06	1.76416e+07	1.98931e+06	6.067e+06	9.061e+06	7.74834e+06	1.28478e+07	4.44976e+06
P02671	Fibrinogen alpha chain OS=Homo sapiens OX=9606 GN=FGA PE=1 SV=2	FGA	4.05936e+08	2.54583e+08	2.57348e+08	4.51418e+08	5.13586e+08	3.69414e+08	2.37423e+08	4.71038e+08	2.65721e+08	2.20835e+08	2.28817e+08	4.15566e+08	1.73083e+08	1.58507e+09	3.46994e+08	3.52738e+08	2.69926e+08	3.05352e+08	2.71033e+08	3.95319e+08	4.44365e+08	3.98632e+08	2.31485e+08	3.53409e+08	2.30426e+08	2.41637e+08	2.94759e+08	4.32995e+08	1.76431e+08	5.25433e+08	5.51519e+08	1.58386e+08	2.71865e+08	2.77513e+08	2.54934e+08	2.60729e+08	2.15533e+08	3.85081e+08	4.02733e+08	3.35785e+08	3.36602e+08	1.19426e+08	1.43729e+08	1.63826e+08	1.95658e+08	1.03709e+08	1.50881e+08
P0DOY3	Immunoglobulin lambda constant 3 OS=Homo sapiens OX=9606 GN=IGLC3 PE=1 SV=1	IGLC3							2.46638e+07	4.78624e+07	1.18962e+07	4.44667e+07	3.21903e+07	8.54142e+07	9.81489e+07	1.0257e+08									2.07622e+07	4.94443e+07	1.55342e+07	3.4971e+07	4.30082e+07	1.3817e+08	9.72593e+07	2.75006e+07	9.94739e+07											9.61197e+06	1.07618e+07	2.77721e+07	3.54375e+07	2.02544e+07	2.50156e+07
P0DOY2	Immunoglobulin lambda constant 2 OS=Homo sapiens OX=9606 GN=IGLC2 PE=1 SV=1	IGLC2	4.49164e+08	2.44594e+08	7.11562e+07	9.93397e+07	2.37194e+08	4.98347e+08									8.61538e+07	4.2051e+08	2.79872e+08	1.02872e+08	4.13065e+08	8.93112e+07	2.05871e+08	5.04732e+08										2.36289e+08	8.31698e+07	1.46464e+08	1.16985e+08	1.26629e+08	9.11124e+07	9.44122e+07	2.57749e+08	8.64383e+07	1.30655e+08
P62937	Peptidyl-prolyl cis-trans isomerase A OS=Homo sapiens OX=9606 GN=PPIA PE=1 SV=2	PPIA	4.35867e+06	3.72569e+06	3.91794e+06	5.01599e+06	3.28073e+06	4.88629e+06	4.88828e+06	5.27212e+06	5.5799e+06	5.29924e+06	4.58619e+06	4.91047e+06	3.15286e+06	5.97208e+06	3.59023e+06	3.8346e+06	4.18098e+06	3.41248e+06	3.54371e+06	5.62383e+06	5.88738e+06	4.61283e+06	5.12026e+06	4.96751e+06	6.36115e+06	4.64436e+06	5.14123e+06	6.18622e+06	3.78637e+06	7.71608e+06	9.08481e+06	2.87295e+06	3.24938e+06	3.40143e+06	2.84271e+06	3.02375e+06	3.4627e+06	5.66388e+06	4.8552e+06	4.45449e+06	5.08023e+06	3.99595e+06	4.73093e+06	5.43604e+06	3.03601e+06	4.68514e+06	5.02536e+06
P02747	Complement C1q subcomponent subunit C OS=Homo sapiens OX=9606 GN=C1QC PE=1 SV=3	C1QC	1.16856e+09	1.02192e+09	6.50212e+08	1.09892e+09	4.07175e+09	6.69049e+08	4.33488e+08	1.08873e+09	2.56967e+08	3.94276e+08	2.80788e+08	6.37752e+08	2.91814e+08	1.70712e+09	6.79363e+08	1.13412e+09	1.2418e+09	7.74109e+08	1.32487e+09	9.20518e+08	1.70894e+09	2.39687e+09	3.73312e+08	7.8172e+08	4.47506e+08	7.40456e+08	7.53855e+08	1.27417e+09	5.69352e+08	4.87934e+09	2.97506e+09	1.06502e+09	9.4247e+08	7.1814e+07	6.72078e+08	9.34534e+08	1.14219e+09	2.34635e+08	2.08107e+08	1.69529e+08	2.96167e+08	1.66502e+08	1.94843e+08	2.10861e+08	2.3771e+08	1.68431e+08	1.56255e+08
A0A0A0MS15	Immunoglobulin heavy variable 3-49 OS=Homo sapiens OX=9606 GN=IGHV3-49 PE=3 SV=1	IGHV3-49	4.46805e+06	3.03907e+06	1.19414e+07	2.34501e+06	1.65166e+07	1.64039e+07	1.1886e+06	2.46418e+06	811889	2.3185e+06	631859	5.95398e+06	561456	5.25757e+07	4.17851e+06	6.30352e+06	4.837e+06	9.15545e+06	4.67847e+06	2.00527e+06	1.10141e+07	1.27715e+07	742643	2.18356e+06	623996	2.03167e+06	409835	1.08922e+07	931582	5.42512e+06	3.31599e+07	2.42437e+06	6.69375e+06	3.45233e+06	5.84988e+06	2.72281e+06	6.1046e+06	1.47265e+06	1.98672e+06	2.06805e+06	2.03423e+06	476111	110070	162265	512625	872671	69586.9
A0A0C4DH36	Probable non-functional immunoglobulin heavy variable 3-38 OS=Homo sapiens OX=9606 GN=IGHV3-38 PE=5 SV=1	IGHV3-38	1.10958e+07	5.35912e+06	5.53278e+06				2.59019e+06	8.49987e+06	1.27956e+06	3.75395e+06	3.09729e+06	3.79365e+06	2.39634e+06	1.52234e+07	6.07441e+06	1.58577e+07	8.73264e+06	1.51814e+07	3.22306e+07				2.37758e+06	5.78923e+06	2.89291e+06	6.46751e+06	6.97173e+06	9.21776e+06	3.98144e+06	3.66091e+07	2.3563e+07	766840	3.18172e+06	1.42554e+06	2.4878e+06	1.88889e+06	603342					1.31944e+06	1.56965e+06	1.65087e+06	1.94779e+06	1.06182e+06	1.48684e+06
B9A064	Immunoglobulin lambda-like polypeptide 5 OS=Homo sapiens OX=9606 GN=IGLL5 PE=2 SV=2	IGLL5	1.10729e+09	8.23603e+08	6.46711e+08	1.50729e+09	2.52161e+09	3.18163e+09	1.68096e+09	2.7549e+09	1.84316e+09	2.06183e+09	1.16268e+09	1.04729e+09	1.55255e+09	9.53003e+08	7.05201e+08	8.67438e+08	8.7203e+08	6.80068e+08	7.46432e+08	1.23474e+09	2.07596e+09	3.55216e+09	5.74956e+08	8.53161e+08	1.55044e+09	1.5517e+09	2.56835e+09	2.80195e+09	1.73289e+09	8.60081e+08	1.64904e+09	5.89168e+08	5.98651e+08	7.4709e+08	6.09963e+08	7.86602e+08	7.41019e+08	6.47826e+08	1.58059e+09	1.10974e+09	1.73869e+09	1.79121e+09	1.48058e+09	1.04331e+09	7.38031e+08	7.85547e+08	2.37616e+09
P0C0L4	Complement C4-A OS=Homo sapiens OX=9606 GN=C4A PE=1 SV=2	C4A; C4B	3.67092e+06	1.15073e+06	4.14425e+06	947715	7.89578e+06	4.44014e+06	360791	4.32411e+06	216423	2.28778e+06	396078	2.39121e+06	466857	1.96095e+07	1.04002e+06	2.07378e+06	1.40724e+06	2.58407e+06	4.91426e+06	435701	832244	2.46235e+06	53556.3	768375	307235	910298	204002	415808	202222	7.79072e+06	2.34932e+06	974595	949126	1.17177e+06	889016	728505	889306	670554	543829	545929	1.75885e+06	177383	573028	837891	680350	296169	126687
P01860	Immunoglobulin heavy constant gamma 3 OS=Homo sapiens OX=9606 GN=IGHG3 PE=1 SV=2	IGHG3	2.09395e+07	2.81312e+07	1.24885e+07	1.43279e+07	5.30831e+07	2.68891e+07	1.4697e+07	7.61138e+06	4.48516e+06	1.89086e+07	3.78438e+06	1.09221e+07	7.36998e+06	1.6821e+07	4.88545e+06	2.22766e+07	3.76339e+07	3.32263e+07	4.46066e+07	9.83263e+06	1.25976e+07	2.5138e+07	1.36679e+07	6.24817e+06	4.67421e+06	2.38898e+07	1.20623e+07	1.83669e+07	9.94735e+06	3.97258e+07	3.14888e+07	1.70527e+07	1.01071e+07	1.15123e+07	4.64755e+06	1.21161e+07	1.95648e+07	5.62724e+06	2.43991e+07	8.11241e+06	1.09472e+07	4.49157e+06	5.00193e+06	3.69811e+06	1.46471e+07	1.95632e+06	2.45803e+06
P0C0L5	Complement C4-B OS=Homo sapiens OX=9606 GN=C4B PE=1 SV=2	C4B; C4B_2; LOC100293534	4.78302e+07	1.21679e+07	6.51489e+07	2.89939e+07	3.68388e+07	2.35437e+07	1.69083e+07	3.49121e+07	1.89004e+07	1.64247e+07	1.57707e+07	1.81774e+07	1.3897e+07	1.18599e+08	2.95861e+06	9.41359e+06	1.46463e+07	3.34729e+07	1.53683e+07	2.54109e+07	2.46154e+07	2.36545e+07	1.13273e+07	1.63517e+07	2.13011e+07	1.15778e+07	9.99485e+06	1.48645e+07	1.48458e+07	3.28325e+07	2.26077e+07	2.51078e+07	6.15211e+06	6.28065e+06	6.70745e+06	8.72809e+06	5.61575e+06	2.69598e+07	2.1015e+07	2.0902e+07	2.04156e+07	1.71431e+07	1.34576e+07	1.33973e+07	1.24253e+07	1.17709e+07	1.16132e+07
P01591	Immunoglobulin J chain OS=Homo sapiens OX=9606 GN=JCHAIN PE=1 SV=4	IGJ; JCHAIN	5.25887e+07	2.45872e+07	8.13846e+07	1.67957e+07	3.298e+07	5.4122e+07	6.69253e+06	2.91835e+07	5.21563e+06	3.01353e+07	1.54333e+07	2.5573e+07	3.34669e+07	5.84218e+06	7.27355e+06	2.07748e+07	2.42948e+07	6.38576e+07	1.65235e+07	1.91562e+07	3.49316e+07	5.53153e+07	7.77782e+06	3.6244e+07	6.33603e+06	3.32148e+07	2.28912e+07	4.29542e+07	4.27563e+07	1.21263e+07	8.08755e+06	3.64661e+07	1.40809e+07	1.18274e+07	1.51964e+07	2.09734e+07	9.60208e+06	1.73146e+07	3.3053e+07	2.67808e+07	3.11937e+07	5.14761e+06	9.20328e+06	2.1577e+07	1.97294e+07	1.02358e+07	7.19113e+06
P09871	Complement C1s subcomponent OS=Homo sapiens OX=9606 GN=C1S PE=1 SV=1	C1S	9.70999e+07	5.71736e+07	9.3009e+07	1.64411e+08	6.74587e+07	6.12343e+07	4.07853e+07	1.37189e+08	2.14818e+07	3.33168e+07	3.53296e+07	6.1983e+07	1.90251e+07	1.45703e+08	1.22352e+08	7.38486e+07	7.97175e+07	8.92189e+07	9.27407e+07	1.45503e+08	1.66512e+08	5.38672e+07	2.92186e+07	9.90418e+07	2.5544e+07	6.05641e+07	7.73878e+07	8.94982e+07	2.02875e+07	5.42502e+08	2.65719e+08	4.59117e+07	8.26043e+07	1.13042e+08	7.42479e+07	7.53191e+07	6.19391e+07	1.44886e+08	6.86877e+07	6.30833e+07	5.6721e+07	1.3983e+07	2.13624e+07	1.42591e+07	1.30634e+07	1.23047e+07	1.75642e+07
P01602	Immunoglobulin kappa variable 1-5 OS=Homo sapiens OX=9606 GN=IGKV1-5 PE=1 SV=2	IGKV1-5	2.5181e+06	4.03444e+06	979193	791012	1.08802e+06	8.32231e+06	2.50834e+06	1.38941e+06	1.60769e+06	7.40759e+06	2.14761e+06	1.77016e+06	1.18504e+06	1.12914e+06	962430	3.01905e+06	3.69862e+06	2.07495e+06	2.74684e+06	494966	1.04487e+06	1.0744e+07	3.09213e+06	1.87805e+06	2.7237e+06	8.42356e+06	2.51626e+06	3.57432e+06	3.48459e+06	1.24062e+06	2.66372e+06	2.75033e+06	1.41286e+06	1.70476e+06	1.51527e+06	1.0947e+06	1.08529e+06	647647	1.01971e+06	709938	4.67824e+06	2.06527e+06	1.51072e+06	980495	1.48142e+06	978417	1.64345e+06
P07357	Complement component C8 alpha chain OS=Homo sapiens OX=9606 GN=C8A PE=1 SV=2	C8A	4.96419e+06	1.48726e+07	5.48857e+06	4.85125e+06	2.1725e+07	3.91606e+06	5.78225e+06	9.30533e+06	4.43311e+06	5.02906e+06	5.72472e+06	4.12874e+06	5.60627e+06	2.37384e+07	9.76713e+06	5.23458e+06	9.96579e+06	6.53458e+06	9.97667e+06	2.12741e+06	2.55639e+06	2.47084e+06	3.37425e+06	2.70475e+06	7.55519e+06	6.35903e+06	9.21591e+06	8.87486e+06	2.60629e+06	9.16734e+06	8.84915e+06	8.75868e+06	4.90053e+06	5.0179e+06	3.39255e+06	5.47884e+06	1.24568e+07	4.71751e+06	4.25181e+06	1.27453e+06	5.36567e+06	5.04554e+06	8.42388e+06	4.22414e+06	2.54636e+06	5.6372e+06	5.56735e+06
P27918	Properdin OS=Homo sapiens OX=9606 GN=CFP PE=1 SV=2	CFP	1.04526e+07	2.56931e+06	8.18434e+06	435201	3.26072e+07	521538	1.12943e+06	1.29718e+07	1.4503e+06	1.94283e+06	502387	1.00773e+07	524132	4.62957e+07	2.18189e+06	2.12059e+06	2.61483e+06	1.53665e+06	1.50797e+06	270053	604625	541341	510011	575169	498837	412962	470940	503888	401264	409912	551246	2.62817e+06	1.7091e+06	2.38114e+06	1.74238e+06	1.73572e+06	2.39748e+06	275383	224962	75302.4	542077	429991	598474	561722	536538	407273	498292
P06310	Immunoglobulin kappa variable 2-30 OS=Homo sapiens OX=9606 GN=IGKV2-30 PE=3 SV=2	IGKV2-30	2.0213e+07	2.45585e+07	2.01897e+07	2.5079e+06	1.20656e+08	1.59367e+07									2.4557e+07	2.16781e+07	2.48908e+07	2.14551e+07	2.31974e+07	3.32324e+06	1.13624e+08	1.3921e+07										2.28159e+07	2.07032e+07	1.76943e+07	1.91764e+07	1.76748e+07	2.18367e+07	1.49143e+06	5.48308e+06	2.27662e+06	9.31847e+06
P61158	Actin-related protein 3 OS=Homo sapiens OX=9606 GN=ACTR3 PE=1 SV=3	ACTR3							414646	315286	328121	419498	231321	129740	93393.5	201020									290854	419862	305643	407377	146662	290133	221281	452367	290599											206373	89668.1	442268	181785	124187	200622
A0A0C4DH68	Immunoglobulin kappa variable 2-24 OS=Homo sapiens OX=9606 GN=IGKV2-24 PE=3 SV=1	IGKV2-24	1.71194e+07	2.83576e+06	6.11764e+06	8.477e+06	7.68345e+06	1.15029e+07									5.47589e+06	1.28443e+07	4.68777e+06	7.8208e+06	7.6357e+07	8.23669e+06	8.60331e+06	1.09769e+07										3.81542e+06	3.20735e+06	741295	1.50973e+06	1.53603e+06	3.92255e+06	6.64851e+06	9.11099e+06	9.33765e+06	1.16848e+07
Q03591	Complement factor H-related protein 1 OS=Homo sapiens OX=9606 GN=CFHR1 PE=1 SV=2	CFHR1							246491	983578	1.74997e+06	1.80057e+06	2.30189e+06	1.16402e+06	1.23208e+06	3.38645e+06									1.67839e+06	808072	2.45722e+06	2.69068e+06	3.60291e+06	3.97312e+06	2.20459e+06	1.62756e+06	2.71654e+06											728212	1.11748e+06	1.33848e+06	1.29078e+06	398486	1.31362e+06
A0A0B4J1V1	Immunoglobulin heavy variable 3-21 OS=Homo sapiens OX=9606 GN=IGHV3-21 PE=1 SV=1	IGHV3-21							4.11894e+07	6.02103e+07	2.13467e+07	1.85531e+07	4.68986e+07	3.87574e+07	2.98757e+07	6.09838e+07									1.38238e+07	1.96988e+07	1.90505e+07	1.30331e+07	4.77886e+07	7.10311e+07	8.35028e+06	8.71886e+07	7.53661e+07											2.52969e+07	3.51205e+07	7.60493e+06	5.80367e+06	4.58095e+07	3.30828e+07
Q9Y6R7	IgGFc-binding protein OS=Homo sapiens OX=9606 GN=FCGBP PE=1 SV=3	FCGBP	1.80007e+08	1.03429e+08	2.12937e+08	1.78026e+08	2.42592e+08	1.64701e+08	1.08537e+08	1.28141e+08	1.39345e+08	2.16722e+08	1.23552e+08	1.19209e+08	1.19494e+08	9.61895e+07	4.96158e+07	9.99455e+07	1.26786e+08	2.29733e+08	1.11337e+08	1.80239e+08	1.61301e+08	1.86237e+08	1.19725e+08	1.23053e+08	1.65433e+08	2.1293e+08	1.6299e+08	1.74529e+08	1.47531e+08	1.38187e+08	1.57018e+08	1.3755e+08	6.21068e+07	8.00311e+07	5.92529e+07	9.07264e+07	6.4468e+07	1.54393e+08	1.80879e+08	1.78233e+08	1.68514e+08	9.95147e+07	1.21868e+08	1.52142e+08	1.35841e+08	1.16521e+08	1.07569e+08
P31943	Heterogeneous nuclear ribonucleoprotein H OS=Homo sapiens OX=9606 GN=HNRNPH1 PE=1 SV=4	HNRNPH1							1.32991e+06	291344	393634	1.02839e+06	603573	863814	260840	782970									883112	904424	516673	376077	1.13848e+06	67503.6	157220	509745	441154											233834	475005	366049	198868	432931	921652
P62979	Ubiquitin-40S ribosomal protein S27a OS=Homo sapiens OX=9606 GN=RPS27A PE=1 SV=2	RPS27A	3.19094e+08	1.50558e+08	3.78396e+08	1.44529e+08	1.53041e+08	1.55264e+08									1.24041e+08	1.47893e+08	1.53889e+08	1.54946e+08	1.35283e+08	1.90902e+08	2.02402e+08	1.74432e+08										1.60012e+08	1.4766e+08	1.31643e+08	1.2166e+08	1.5006e+08	1.14735e+08	1.38996e+08	1.87029e+08	1.64435e+08	1.5439e+08
A0A0J9YX35	Immunoglobulin heavy variable 3-64D OS=Homo sapiens OX=9606 GN=IGHV3-64D PE=3 SV=1	IGHV3-64D							3.57018e+06	1.34181e+07	4.80625e+06	5.88232e+06	3.42985e+06	1.85626e+07	8.04957e+06	6.3224e+07									4.05456e+06	4.27117e+06	4.94979e+06	4.79999e+06	3.80616e+06	1.79707e+07	7.9468e+06	5.50084e+06	4.35936e+06											3.51047e+06	4.37923e+06	4.30044e+06	5.76475e+06	2.32811e+06	4.36247e+06
P02675	Fibrinogen beta chain OS=Homo sapiens OX=9606 GN=FGB PE=1 SV=2	FGB	5.45534e+07	7.79115e+07	1.67516e+08	8.17633e+07	9.92167e+07	1.03282e+08	8.93837e+07	8.0569e+07	6.15851e+07	6.70156e+07	6.60169e+07	6.47823e+07	4.76405e+07	7.64751e+07	3.29396e+07	5.75811e+07	7.80214e+07	1.78646e+08	6.9262e+07	1.01161e+08	1.29469e+08	1.3802e+08	9.15766e+07	8.76059e+07	9.4718e+07	6.84588e+07	6.74015e+07	8.83281e+07	5.69772e+07	9.39733e+07	1.04859e+08	1.05686e+08	4.72459e+07	3.97724e+07	6.06037e+07	5.71117e+07	3.98234e+07	8.8145e+07	7.21468e+07	6.29578e+07	7.99023e+07	6.35122e+07	8.04921e+07	7.20106e+07	7.54019e+07	5.08795e+07	7.92698e+07
P15169	Carboxypeptidase N catalytic chain OS=Homo sapiens OX=9606 GN=CPN1 PE=1 SV=1	CPN1							250781	399216	447566	384119	339863	213158	316728	209060									245870	778508	455548	493360	497115	837029	285520	344112	462355											220359	405793	333156	277283	334909	353421
P01780	Immunoglobulin heavy variable 3-7 OS=Homo sapiens OX=9606 GN=IGHV3-7 PE=1 SV=2	IGHV3-7	4.5951e+08	7.03727e+08	4.49485e+08	5.3121e+08	5.25035e+08	5.77497e+08	6.10437e+07	5.71603e+08	1.02379e+08	1.51329e+08	1.89425e+08	2.13332e+09	1.50456e+08	4.39406e+07	1.99701e+08	5.5923e+08	7.22698e+08	5.39839e+08	6.42987e+08	4.66714e+08	4.40247e+08	6.52338e+08	8.20393e+07	4.97547e+08	1.14159e+08	1.6791e+08	2.31047e+08	2.9948e+09	1.65199e+08	1.53206e+08	5.43779e+07	6.32562e+08	3.16361e+08	2.35652e+08	2.8128e+08	2.9604e+08	3.42076e+08	5.41077e+08	5.28949e+08	5.1893e+08	5.48073e+08	2.16228e+07	1.09483e+08	3.86318e+08	2.82782e+08	1.73566e+08	3.45553e+07
A0A0C4DH35	Probable non-functional immunoglobulin heavy variable 3-35 OS=Homo sapiens OX=9606 GN=IGHV3-35 PE=5 SV=1	IGHV3-35							1.24153e+06	1.14097e+06	367974	1.65933e+06	572644	676207	627648	629292									628299	387734	552583	1.67401e+06	434434	87483	350877	381323	892312											426657	1.1504e+06	396458	473721	695086	436990
A0A075B6H9	Immunoglobulin lambda variable 4-69 OS=Homo sapiens OX=9606 GN=IGLV4-69 PE=1 SV=1	IGLV4-69	4.9864e+06	9.82755e+06	5.7407e+06	5.69866e+06	1.92583e+07	4.03206e+07	1.17499e+06	1.91608e+06	1.99823e+06	977341	2.17559e+06	7.47077e+06	3.69187e+07	1.80136e+06	2.04843e+06	4.97754e+06	6.93523e+06	6.35094e+06	2.31283e+07	3.82737e+06	1.68293e+07	3.1913e+07	669565	9.0171e+06	1.70659e+06	1.13677e+06	4.52233e+06	1.17573e+07	3.20886e+07	2.27526e+06	1.65607e+06	3.97072e+06	5.26959e+06	8.73227e+06	2.3476e+07	3.40963e+06	1.88062e+06	1.20552e+06	2.14751e+06	1.98911e+06	5.79889e+06	1.93456e+06	2.51888e+06	1.68144e+07	6.67415e+06	1.00583e+07	1.6021e+06
P19652	Alpha-1-acid glycoprotein 2 OS=Homo sapiens OX=9606 GN=ORM2 PE=1 SV=2	ORM2	750003	722443	4.68893e+06	569149	1.52927e+06	1.15731e+06	547983	942763	533322	2.20708e+06	884990	1.45571e+06	1.29529e+06	956513	40192	339936	678904	2.85058e+06	1.30173e+06	610116	1.20252e+06	2.24351e+06	221471	772921	121266	2.12622e+06	1.17998e+06	2.10665e+06	1.11879e+06	227439	126848	908156	2.4121e+06	671726	428913	605055	825455	507922	659238	2.52775e+06	1.67199e+06	334861	555035	1.63926e+06	1.06145e+06	764202	522914
P67809	Y-box-binding protein 1 OS=Homo sapiens OX=9606 GN=YBX1 PE=1 SV=3	YBX1	731190	698489	907121	839394	493828	765727	678737	909072	365109	498879	447595	447992	230244	523461	1.61376e+06	863876	846775	1.2542e+06	828099	999085	1.04409e+06	1.28042e+06	661039	515325	703040	681816	566634	641088	426461	1.48296e+06	722340	938823	1.28666e+06	758078	1.63226e+06	1.00242e+06	894995	909343	992129	1.07279e+06	1.06753e+06	409230	613058	944690	350961	440273	629978
P01861	Immunoglobulin heavy constant gamma 4 OS=Homo sapiens OX=9606 GN=IGHG4 PE=1 SV=1	IGHG4	1.0028e+07	2.37509e+06	3.95005e+06	2.46789e+06	2.14831e+06	2.18147e+06	6.61703e+06	8.00975e+06	3.82325e+06	3.31287e+06	4.2503e+06	3.95819e+06	3.92281e+06	3.64661e+06	1.07724e+07	1.05164e+07	3.64319e+06	2.97852e+06	9.93292e+06	2.29023e+06	2.13154e+06	2.47146e+06	5.51527e+06	5.45826e+06	5.61422e+06	2.87524e+06	4.23785e+06	4.77381e+06	3.67552e+06	5.00741e+06	5.46499e+06	2.64179e+06	5.82768e+06	1.39873e+06	2.51946e+06	1.20717e+06	1.0025e+07	2.03245e+06	2.34232e+06	4.68529e+06	3.08496e+06	1.38602e+07	5.19435e+06	3.62696e+06	2.71289e+06	5.78407e+06	4.10427e+06
P01715	Immunoglobulin lambda variable 3-1 OS=Homo sapiens OX=9606 GN=IGLV3-1 PE=1 SV=2	IGLV3-1							1.45168e+06	2.63721e+06	1.21529e+06	3.51418e+06	1.11701e+06	1.24209e+06	1.26588e+06	1.1163e+06									1.39615e+06	77954.9	2.0206e+06	3.62723e+06	37356.6	4.24809e+06	1.94507e+06	984274	63791											1.61756e+06	1.47166e+06	1.54134e+06	1.01761e+06	67679.1	2.13812e+06
P07737	Profilin-1 OS=Homo sapiens OX=9606 GN=PFN1 PE=1 SV=2	PFN1	886666	849017	1.76368e+06	33266.4	257239	3.65112e+06	1.74879e+06	2.21331e+06	1.5177e+06	1.40803e+06	1.39819e+06	1.44321e+06	1.15501e+06	1.45463e+06	1.08565e+06	1.503e+06	1.48914e+06	1.59837e+06	811573	413218	507112	3.58547e+06	1.34954e+06	1.2931e+06	2.37798e+06	1.6654e+06	1.8544e+06	1.91558e+06	1.64173e+06	1.48802e+06	1.54276e+06	1.94677e+06	1.00583e+06	1.97941e+06	2.79595e+06	2.59818e+06	2.19391e+06	355591	3.333e+06	3.72621e+06	3.593e+06	1.42262e+06	1.53348e+06	1.49329e+06	1.14654e+06	1.0016e+06	1.32153e+06
A0A075B6I9	Immunoglobulin lambda variable 7-46 OS=Homo sapiens OX=9606 GN=IGLV7-46 PE=3 SV=4	IGLV7-46				6.75593e+08	6.24333e+08	5.27183e+08														4.81204e+08	4.14988e+08	4.6883e+08																3.31856e+08	4.20192e+08	3.78387e+08	6.93525e+08
Q9BXJ4	Complement C1q tumor necrosis factor-related protein 3 OS=Homo sapiens OX=9606 GN=C1QTNF3 PE=1 SV=1	C1QTNF3							1.29285e+06	2.10541e+06	2.05265e+06	2.28579e+06	2.57172e+06	1.2664e+06	3.16838e+06	2.47268e+06									1.6257e+06	1.95775e+06	2.82422e+06	5.08073e+06	9.61007e+06	7.971e+06	6.07558e+06	3.44871e+06	3.42858e+06											1.78041e+06	1.27909e+06	1.58399e+06	1.59946e+06	216394	1.85789e+06
Q86XI8	Uncharacterized protein ZSWIM9 OS=Homo sapiens OX=9606 GN=ZSWIM9 PE=1 SV=2	C19orf68; ZSWIM9							367250	2.73348e+06	2.89885e+06	1.40551e+07	1.93894e+06	1.61843e+06	2.01627e+06	1.53279e+06									1.55298e+06	1.21793e+06	2.77526e+06	1.28902e+07	3.05853e+06	2.89426e+06	2.0902e+06	2.51303e+06	2.62275e+06											1.58734e+06	2.86029e+06	2.50217e+06	3.26003e+06	1.6453e+06	2.20493e+06
P01624	Immunoglobulin kappa variable 3-15 OS=Homo sapiens OX=9606 GN=IGKV3-15 PE=1 SV=2	IGKV3-15	3.88184e+06	2.88266e+06	620206	6.14235e+06	3.48517e+06	3.71922e+06	9.72846e+06	3.06753e+06	13210.9	551306	374443	298390	139153	228159	2.96806e+06	3.76519e+06	3.81454e+06	3.35311e+06	3.13455e+06	6.3384e+06	3.27367e+06	3.44105e+06	5.85645e+06	276894	649794	48859.1	417643	34803.2	380313	3.20405e+06	20468.2	3.25185e+06	849761	2.49368e+06	2.47651e+06	2.65053e+06	4.54199e+06	408627	861611	714822	1.1346e+06	135228	9.79101e+06	19506.7	439062	301007	267074
P01717	Immunoglobulin lambda variable 3-25 OS=Homo sapiens OX=9606 GN=IGLV3-25 PE=1 SV=2	IGLV3-25	6.92682e+06	3.35626e+06	1.15643e+06	1.22318e+06	4.13716e+06	5.2403e+06	569617	1.5387e+07	1.03632e+06	5.42152e+06	1.58198e+06	4.6472e+06	2.72369e+06	1.87995e+06	760935	7.02317e+06	4.09957e+06	2.16385e+06	4.06651e+06	1.00254e+06	3.84717e+06	4.68504e+06	295700	1.24034e+07	1.03242e+06	5.09642e+06	1.80592e+06	6.3345e+06	2.5022e+06	4.11378e+06	3.03671e+06	3.20059e+06	2.83108e+06	4.55769e+06	4.70017e+06	6.11943e+06	2.91342e+06	1.11797e+06	7.11222e+06	2.95963e+06	6.36549e+06	894958	661629	2.57582e+06	634190	4.29228e+06	698840
P02743	Serum amyloid P-component OS=Homo sapiens OX=9606 GN=APCS PE=1 SV=2	APCS	8.96793e+06	9.38327e+06	9.89765e+06	1.15156e+07	9.09171e+06	1.72124e+07	1.19453e+07	1.36145e+07	1.18298e+07	1.18544e+07	1.07967e+07	9.92051e+06	9.46891e+06	9.83423e+06	8.73125e+06	3.36661e+06	6.83834e+06	4.34448e+06	3.37483e+06	7.67192e+06	9.1737e+06	1.46875e+07	1.21375e+07	1.06578e+07	1.5123e+07	1.03557e+07	1.18951e+07	1.24933e+07	1.02169e+07	1.52394e+07	1.40441e+07	5.81216e+07	3.08122e+07	8.26679e+06	8.61264e+06	7.47353e+06	8.47331e+06	1.10327e+07	1.95071e+07	2.24768e+07	1.49331e+07	9.75113e+06	1.25629e+07	1.35674e+07	8.72502e+06	1.14997e+07	1.13526e+07
P01782	Immunoglobulin heavy variable 3-9 OS=Homo sapiens OX=9606 GN=IGHV3-9 PE=1 SV=2	IGHV3-9							1.44347e+06	646536	495722	2.31606e+06	1.2894e+06	1.87089e+06	1.8678e+06	545114									1.00028e+06	385966	579640	1.18721e+06	1.43588e+06	1.77637e+06	2.16187e+06	3.81797e+06	2.29786e+06											3.4722e+06	1.45778e+06	675654	868785	255070	935639
P08603	Complement factor H OS=Homo sapiens OX=9606 GN=CFH PE=1 SV=4	CFH	1.30427e+06	1.68118e+06	1.9289e+06	1.06784e+06	2.79973e+06	1.1057e+06	2.10511e+06	2.47088e+06	1.98915e+06	2.25846e+06	1.66056e+06	1.44651e+06	2.14136e+06	4.18549e+06	1.15021e+06	1.97445e+06	1.94003e+06	832141	1.99866e+06	2.703e+06	1.15694e+06	2.84166e+06	1.65959e+06	2.79131e+06	1.6613e+06	1.74274e+06	1.32688e+06	1.74581e+06	1.63128e+06	1.84394e+06	1.50574e+06	1.77781e+06	2.72574e+06	3.04387e+06	1.51488e+06	2.99759e+06	2.28152e+06	1.05521e+06	2.59353e+06	2.33868e+06	1.55683e+06	1.78963e+06	2.26504e+06	1.64885e+06	2.14767e+06	1.14945e+06	1.98181e+06
A0A075B6S5	Immunoglobulin kappa variable 1-27 OS=Homo sapiens OX=9606 GN=IGKV1-27 PE=3 SV=1	IGKV1-27							6.86242e+06	362893	6.96487e+06	7.24875e+06	204499	6.80835e+06	3.22985e+06	38934.9									8.38848e+06	6.15561e+06	9.12257e+06	6.89477e+06	3.2811e+06	8.0032e+06	3.57328e+06	89532.3	7.31163e+06											4.43321e+06	378334	241563	5.9361e+06	278229	8.9196e+06
P61956	Small ubiquitin-related modifier 2 OS=Homo sapiens OX=9606 GN=SUMO2 PE=1 SV=3	SUMO2	5.7718e+06	8.29064e+06	5.28503e+06	8.12169e+06	7.03735e+06	7.25714e+06	1.16806e+07	1.14136e+07	1.05265e+07	9.48793e+06	9.93565e+06	1.07341e+07	9.75945e+06	9.74918e+06	6.30003e+06	5.98618e+06	1.26128e+07	5.78533e+06	6.71268e+06	8.42445e+06	8.88571e+06	5.69383e+06	1.21948e+07	8.93153e+06	1.18753e+07	9.38831e+06	1.23871e+07	1.20172e+07	1.09317e+07	1.10901e+07	1.35119e+07	4.82524e+06	4.44891e+06	6.48899e+06	4.99531e+06	1.5086e+07	6.71946e+06	4.18033e+06	7.99653e+06	9.37703e+06	1.12448e+07	1.01335e+07	1.2498e+07	1.06051e+07	1.03228e+07	1.05485e+07	9.64587e+06
A0A0B4J1V2	Immunoglobulin heavy variable 2-26 OS=Homo sapiens OX=9606 GN=IGHV2-26 PE=3 SV=1	IGHV2-26							24509.6	42305.5	13939.1	1.90363e+06	901359	347339	40587	8909.3									4017.2	459900	87593.4	1.79681e+06	940078	320830	2187.06	608909	6183.75											398283	59344.8	532685	429159	555100	400799
P07996	Thrombospondin-1 OS=Homo sapiens OX=9606 GN=THBS1 PE=1 SV=2	THBS1	7.89333e+08	9.23511e+08	6.9752e+08	7.75819e+08	6.65206e+08	6.52643e+08	6.9332e+08	5.8252e+08	9.36247e+08	5.06365e+08	6.73161e+08	6.07727e+08	5.26647e+08	4.44101e+08	5.56684e+08	7.97346e+08	8.79125e+08	7.82238e+08	8.69626e+08	7.1468e+08	6.92379e+08	9.69806e+08	3.35246e+08	3.61251e+08	9.05381e+08	5.91045e+08	7.02099e+08	7.56011e+08	7.24783e+08	4.70963e+08	8.14098e+08	7.26714e+08	6.08692e+08	8.81356e+08	6.95357e+08	7.59264e+08	7.82107e+08	7.54264e+08	7.50761e+08	9.72727e+08	8.35142e+08	8.09539e+08	7.52751e+08	5.77961e+08	5.4387e+08	5.27585e+08	4.03789e+08
Q13813	Spectrin alpha chain, non-erythrocytic 1 OS=Homo sapiens OX=9606 GN=SPTAN1 PE=1 SV=3	SPTAN1							3.52056e+06	4.60035e+06	4.06811e+06	3.59586e+06	2.63858e+06	3.75911e+06	1.22234e+06	5.23204e+06									3.5213e+06	2.02811e+06	2.85289e+06	3.61306e+06	2.66552e+06	4.18617e+06	3.73765e+06	2.50715e+06	1.96014e+06											3.7645e+06	2.08317e+06	2.27483e+06	4.23628e+06	4.03943e+06	4.07351e+06
P0DMV9	Heat shock 70 kDa protein 1B OS=Homo sapiens OX=9606 GN=HSPA1B PE=1 SV=1	HSPA1B; HSPA1A							1.01057e+06	1.02976e+06	1.04352e+06	913879	1.09415e+06	1.11432e+06	661083	1.22191e+06									1.17858e+06	743706	845095	997855	914095	1.38733e+06	887027	2.43602e+06	1.36125e+06											1.12994e+06	1.05279e+06	1.2919e+06	1.01371e+06	863835	2.30942e+06
P78509	Reelin OS=Homo sapiens OX=9606 GN=RELN PE=1 SV=3	RELN	7.48632e+07	4.61841e+07	3.40146e+07				3.26075e+07	3.01363e+07	3.07838e+07	3.51383e+07	3.63562e+07	8.53134e+06	2.93327e+07	8.13656e+06	4.65543e+07	4.80137e+07	4.98816e+07	5.90836e+07	3.95367e+07				4.7903e+07	3.20924e+07	6.66571e+07	6.88037e+07	9.10635e+07	9.53419e+07	6.58841e+07	4.13401e+07	1.09293e+07	3.53292e+07	3.28088e+07	4.33566e+07	2.75389e+07	8.53573e+07	3.6911e+07					2.94886e+07	4.92704e+06	2.68945e+07	2.56346e+07	2.09862e+07	2.43922e+07
Q4LDE5	Sushi, von Willebrand factor type A, EGF and pentraxin domain-containing protein 1 OS=Homo sapiens OX=9606 GN=SVEP1 PE=1 SV=3	SVEP1	3.70287e+08	4.25446e+08	3.86443e+08	1.67194e+08	5.20231e+07	2.5273e+08	3.28663e+08	3.65866e+08	2.94883e+08	2.94585e+08	2.89324e+08	2.88425e+08	3.17548e+08	3.24069e+08	3.67842e+08	3.80652e+08	4.5705e+08	3.44203e+08	3.96413e+08	4.50068e+08	6.74268e+08	8.37835e+08	2.49821e+08	2.10618e+08	3.3436e+08	3.45136e+08	4.26148e+08	4.08297e+08	3.36159e+08	1.94947e+08	3.8876e+08	4.24685e+08	3.35972e+08	3.87556e+08	3.27851e+08	3.48263e+08	3.89254e+08	2.80287e+08	2.22773e+08	4.34624e+08	5.22283e+08	3.72018e+08	3.82287e+08	2.48795e+08	2.9939e+08	2.7853e+08	2.67713e+08
A0A075B6K4	Immunoglobulin lambda variable 3-10 OS=Homo sapiens OX=9606 GN=IGLV3-10 PE=3 SV=2	IGLV3-10	9.11382e+06	4.88866e+06	6.32555e+06				1.00371e+07	2.35481e+07	1.08313e+07	1.02774e+07	1.20948e+07	5.35493e+06	6.82344e+06	5.97362e+06	5.38153e+06	8.71952e+06	4.09189e+06	7.62953e+06	3.11839e+06				1.21348e+07	1.69772e+07	1.01523e+07	1.00061e+07	1.34917e+07	1.07243e+07	7.17531e+06	1.86036e+07	6.64254e+06	5.28359e+06	8.39244e+06	4.6543e+06	6.06951e+06	7.78738e+06	3.73905e+06					5.14213e+06	1.0568e+07	1.80268e+07	7.65482e+06	8.99855e+06	1.02787e+07
P08697	Alpha-2-antiplasmin OS=Homo sapiens OX=9606 GN=SERPINF2 PE=1 SV=3	SERPINF2	5.99318e+07	9.4354e+07	6.82481e+07	1.03829e+08	6.63905e+07	1.96473e+07	5.22006e+07	4.37468e+07	3.89944e+07	4.33399e+07	4.1335e+07	4.13597e+07	4.67366e+07	4.45519e+07	7.43474e+07	7.37907e+07	8.79267e+07	4.55066e+07	7.65836e+07	8.13672e+07	3.08755e+07	9.44584e+07	4.73562e+07	3.50706e+07	5.84233e+07	4.3992e+07	5.9354e+07	8.3028e+07	4.65229e+07	3.86924e+07	6.27638e+07	8.15978e+07	7.2284e+07	6.84035e+07	6.0762e+07	6.76162e+07	7.70944e+07	1.25032e+08	2.13662e+07	5.1918e+07	2.96409e+07	4.80578e+07	4.62813e+07	2.74338e+07	3.39281e+07	3.3611e+07	4.01187e+07
P62987	Ubiquitin-60S ribosomal protein L40 OS=Homo sapiens OX=9606 GN=UBA52 PE=1 SV=2	UBA52							4.04112e+07	4.75151e+07	4.32005e+07	3.93312e+07	3.26894e+07	3.32265e+07	2.59645e+07	3.2658e+07									4.13766e+07	3.75436e+07	4.96752e+07	3.94483e+07	3.67354e+07	4.12106e+07	2.87651e+07	4.13574e+07	4.66951e+07											2.98507e+07	4.51144e+07	4.72922e+07	3.48978e+07	4.16513e+07	4.06247e+07
Q9Y4W6	AFG3-like protein 2 OS=Homo sapiens OX=9606 GN=AFG3L2 PE=1 SV=2	AFG3L2							1.62402e+07	1.45634e+07	1.09329e+07	1.25459e+07	1.11887e+07	1.19427e+07	8.84944e+06	1.32165e+07									1.61646e+07	1.37318e+07	1.59674e+07	1.12353e+07	1.15239e+07	1.20057e+07	1.25155e+07	1.61184e+07	1.9241e+07											1.27197e+07	1.33352e+07	1.32135e+07	1.04905e+07	1.42703e+07	1.23413e+07
A0M8Q6	Immunoglobulin lambda constant 7 OS=Homo sapiens OX=9606 GN=IGLC7 PE=1 SV=3	IGLC7							2.79077e+07	4.386e+07	4.23108e+07	2.53668e+07	2.82186e+07	6.06282e+07	2.72803e+07	1.8845e+07									1.18134e+07	1.57915e+07	3.20711e+07	2.46092e+07	6.2538e+07	6.44114e+07	5.50908e+07	4.43021e+07	5.17082e+07											5.56107e+07	3.73349e+07	6.05876e+07	3.85096e+07	6.35755e+07	2.63376e+07
Q13609	Deoxyribonuclease gamma OS=Homo sapiens OX=9606 GN=DNASE1L3 PE=1 SV=1	DNASE1L3							3.35941e+07	4.7268e+07	3.42047e+07	3.52329e+07	3.33399e+07	2.70096e+07	2.86242e+07	3.51224e+07									2.68284e+07	2.00052e+07	3.94332e+07	4.52335e+07	4.62435e+07	5.08651e+07	2.71628e+07	2.63495e+07	3.92598e+07											2.94792e+07	3.8924e+07	3.82715e+07	3.60984e+07	1.28673e+07	3.53678e+07
A0A0B4J1V0	Immunoglobulin heavy variable 3-15 OS=Homo sapiens OX=9606 GN=IGHV3-15 PE=3 SV=1	IGHV3-15	2.0028e+06	1.21732e+06	462940	223942	4.18819e+06	3.51971e+06	1.96225e+06	1.0435e+06	460330	1.85103e+06	969383	3.08936e+06	293312	49268.6	1.38928e+06	1.52018e+06	1.23654e+06	483150	1.55345e+06	305456	1.70561e+06	4.10985e+06	535570	775942	31523.5	1.92287e+06	1.18657e+06	4.91757e+06	1.74885e+06	809663	80314.7	3.12927e+06	1.15962e+06	1.79232e+06	3.20727e+06	477413	959292	519078	550020	663939	655128	1.18463e+06	66355.1	613209	1.76272e+06	1.04921e+06	405125
P00488	Coagulation factor XIII A chain OS=Homo sapiens OX=9606 GN=F13A1 PE=1 SV=4	F13A1	1.21452e+08	1.72974e+08	9.74153e+07	4.33646e+07	8.20255e+07	3.53012e+07	1.19772e+08	1.34432e+08	1.12098e+08	1.05638e+08	1.0875e+08	1.07021e+08	1.21531e+08	1.44827e+08	1.08488e+08	1.47439e+08	1.74306e+08	1.14403e+08	1.78644e+08	6.28727e+07	1.25081e+08	1.11675e+08	1.17544e+08	1.17699e+08	1.35554e+08	1.05361e+08	1.11124e+08	1.30696e+08	1.1426e+08	1.0768e+08	1.07979e+08	1.47756e+08	1.30043e+08	1.34272e+08	1.22447e+08	1.5255e+08	1.58922e+08	4.45191e+07	2.98225e+07	3.71343e+07	1.20865e+08	1.02874e+08	1.31389e+08	1.23518e+08	1.01293e+08	3.38002e+07	1.36748e+08
P22626	Heterogeneous nuclear ribonucleoproteins A2/B1 OS=Homo sapiens OX=9606 GN=HNRNPA2B1 PE=1 SV=2	HNRNPA2B1							201316	222109	226714	220769	1466.8	294265	170082	43815.4									285613	200112	326896	189942	350587	275185	190921	365606	254760											159823	280098	188863	215816	238266	73744.7
Q4G0P3	Hydrocephalus-inducing protein homolog OS=Homo sapiens OX=9606 GN=HYDIN PE=1 SV=3	HYDIN							1.12376e+06	1.68569e+06	1.06587e+06	1.13537e+06	1.00269e+06	53008.4	717782	100360									1.61401e+06	1.42901e+06	1.53307e+06	1.14828e+06	712257	1.49098e+06	724028	2.16053e+06	1.08131e+06											791266	1.44418e+06	1.4115e+06	1.22474e+06	70229.4	1.36163e+06
P20273	B-cell receptor CD22 OS=Homo sapiens OX=9606 GN=CD22 PE=1 SV=2	CD22	4.59167e+07	6.48965e+07	4.23381e+07												6.64786e+07	6.82513e+07	7.5692e+07	1.16356e+08	7.16401e+07													4.8829e+07	4.65731e+07	4.67435e+07	3.97291e+07	4.02353e+07	4.73691e+07
Q08380	Galectin-3-binding protein OS=Homo sapiens OX=9606 GN=LGALS3BP PE=1 SV=1	LGALS3BP	8.3847e+07	9.89423e+07	8.49005e+07	1.24918e+08	1.14246e+08	9.90009e+07	1.17802e+08	1.6174e+08	8.85008e+07	9.83919e+07	8.10813e+07	8.27566e+07	8.16154e+07	7.39966e+07	8.38305e+07	9.56459e+07	9.7776e+07	9.33734e+07	9.41637e+07	1.25327e+08	1.13056e+08	9.97434e+07	9.81144e+07	9.84415e+07	7.92747e+07	8.91419e+07	5.53605e+07	1.0751e+08	6.82337e+07	9.207e+07	8.51916e+07	8.6341e+07	7.82633e+07	7.85506e+07	8.27276e+07	8.03737e+07	9.60955e+07	1.04566e+08	9.79161e+07	1.07166e+08	1.40769e+08	8.70952e+07	1.15568e+08	1.04729e+08	6.66484e+07	1.4447e+08	1.01889e+08
Q92804	TATA-binding protein-associated factor 2N OS=Homo sapiens OX=9606 GN=TAF15 PE=1 SV=1	TAF15							303441	1.50813e+06	1.11102e+06	1.68312e+06	487335	235847	471879	737060									393176	954686	1.4005e+06	1.5474e+06	472320	605077	435724	642721	472853											418408	1.10445e+06	1.3584e+06	349803	1.46297e+06	1.05797e+06
P01817	Immunoglobulin heavy variable 2-5 OS=Homo sapiens OX=9606 GN=IGHV2-5 PE=1 SV=2	IGHV2-5	7.81082e+07	2.07627e+08	1.18895e+08				5.58307e+07	8.55205e+07	9.69199e+07	1.90777e+08	8.33903e+07	3.69657e+07	8.53262e+07	2.47288e+07	6.82647e+07	1.10265e+08	1.63358e+08	1.16714e+08	1.08111e+08				4.43765e+07	1.92398e+08	9.56622e+07	1.72755e+08	9.15313e+07	6.02437e+07	9.25473e+07	3.99401e+07	3.21145e+07	1.47224e+08	1.03919e+08	1.40231e+08	9.89424e+07	1.42548e+08	1.15194e+08					6.6789e+07	7.16676e+07	1.7136e+08	1.27396e+08	4.91061e+07	8.08301e+07
P03135-9	Capsid protein VP1 OS=Adeno-associated virus 9 OX=648242 GN=VP1 PE=1 SV=2	VP1	1.14462e+10	1.14462e+10	1.14462e+10	1.14462e+10	1.14462e+10	1.14462e+10	1.14462e+10	1.14462e+10	1.14462e+10	1.14462e+10	1.14462e+10	1.14462e+10	1.14462e+10	1.14462e+10	1.14462e+10	1.14462e+10	1.14462e+10	1.14462e+10	1.14462e+10	1.14462e+10	1.14462e+10	1.14462e+10	1.14462e+10	1.14462e+10	1.14462e+10	1.14462e+10	1.14462e+10	1.14462e+10	1.14462e+10	1.14462e+10	1.14462e+10	1.14462e+10	1.14462e+10	1.14462e+10	1.14462e+10	1.14462e+10	1.14462e+10	1.14462e+10	1.14462e+10	1.14462e+10	1.14462e+10	1.14462e+10	1.14462e+10	1.14462e+10	1.14462e+10	1.14462e+10	1.14462e+10
[truncated: 20 more columns]
