# Supplementary material for: Complement Activation by Adeno-Associated Virus-Neutralizing Antibody Complexes
Source: Hum Gene Ther. 2023 Jun 15;34(11-12):554–66. doi: 10.1089/hum.2023.018 (PMC10282828; doi:10.1089/hum.2023.018)
Supplement: Supplemental data [file Supp_TableS2.xlsx]

## Sheet: Table_S2
Table S2. Specificify filtered AAV9 capsid ineractions from antibody depleted samples. MS1 label-free bait normalized abundances for each interacting protein in each donor sample is provided.
		C3a Status	C3a Positive																												C3a Negative
		Temperature	37C														4C														37C													4C
Accession	Description	Gene Symbol	12162_MS1_Abundance	12168_MS1_Abundance	368688_MS1_Abundance	381236_MS1_Abundance	381237_MS1_Abundance	12811_MS1_Abundance	12836_MS1_Abundance	13010_MS1_Abundance	13050_MS1_Abundance	13062_MS1_Abundance	13267_MS1_Abundance	13371_MS1_Abundance	13429_MS1_Abundance	943_MS1_Abundance	12162_MS1_Abundance	12168_MS1_Abundance	368688_MS1_Abundance	381236_MS1_Abundance	381237_MS1_Abundance	12811_MS1_Abundance	12836_MS1_Abundance	13010_MS1_Abundance	13050_MS1_Abundance	13062_MS1_Abundance	13267_MS1_Abundance	13371_MS1_Abundance	13429_MS1_Abundance	943_MS1_Abundance	22_MS1_Abundance	171_MS1_Abundance	195_MS1_Abundance	330_MS1_Abundance	411_MS1_Abundance	12246_MS1_Abundance	12306_MS1_Abundance	12853_MS1_Abundance	13384_MS1_Abundance	13542_MS1_Abundance	522_MS1_Abundance	794_MS1_Abundance	867_MS1_Abundance	22_MS1_Abundance	171_MS1_Abundance	195_MS1_Abundance	330_MS1_Abundance	411_MS1_Abundance	12246_MS1_Abundance
P21333	Filamin-A OS=Homo sapiens OX=9606 GN=FLNA PE=1 SV=4	FLNA	8.59833e+06	7.50501e+06	1.42261e+07	9.24432e+06	1.05997e+07	1.12086e+07	5.35909e+06	8.3413e+06	7.90313e+06	5.15902e+06	8.71437e+06	5.73369e+06	9.88865e+06	2.19425e+07	7.40583e+06	1.41221e+07	1.27194e+07	8.17265e+06	1.53476e+07	8.27127e+06	7.73386e+06	1.27306e+07	8.81025e+06	4.03774e+06	5.75759e+06	1.84847e+07	4.1951e+06	4.65979e+06	5.90574e+06	8.09458e+06	7.38128e+06	9.02961e+06	1.14937e+07	1.21442e+07	1.77444e+07	1.84879e+07	1.89125e+07	1.82908e+07	2.37213e+07	1.18555e+07	8.98917e+06	6.47715e+06	6.98671e+06	1.1338e+07	1.2007e+07	7.33464e+06	1.08026e+07
P27105	Erythrocyte band 7 integral membrane protein OS=Homo sapiens OX=9606 GN=STOM PE=1 SV=3	STOM	2.55219e+07	2.15435e+07	2.5463e+07	2.60731e+07	2.91618e+07	2.97595e+07	3.38668e+07	3.17543e+07	3.10024e+07	2.61909e+07	2.19807e+07	2.76523e+07	2.8045e+07	2.04976e+07	2.28425e+07	1.88373e+07	2.87404e+07	1.70643e+07	2.97367e+07	1.85021e+07	1.86545e+07	2.51109e+07	2.38969e+07	2.16029e+07	2.29269e+07	1.8538e+07	1.55962e+07	2.65339e+07	2.53668e+07	1.80655e+07	2.85434e+07	1.85214e+07	2.3341e+07	2.95459e+07	2.98751e+07	2.82889e+07	3.47999e+07	2.93268e+07	3.01513e+07	3.21615e+07	2.67256e+07	2.13669e+07	3.1039e+07	3.18208e+07	3.03766e+07	2.1114e+07	3.81089e+07
P62834	Ras-related protein Rap-1A OS=Homo sapiens OX=9606 GN=RAP1A PE=1 SV=1	RAP1A	6.93232e+06	2.34363e+06	3.52988e+06	1.37381e+06	4.3151e+06										3.67343e+06	1.64772e+06	3.06542e+06	1.0479e+06	3.42507e+06										2.29175e+06	1.9617e+06	2.96172e+06	929674	4.41696e+06	1.74866e+06								1.8654e+06	1.04799e+06	2.76646e+06	2.20595e+06	1.16204e+06	1.5607e+06
P16402	Histone H1.3 OS=Homo sapiens OX=9606 GN=H1-3 PE=1 SV=2	HIST1H1D	526143	755463	808715	664227	1.3174e+06										784466	904937	895419	691640	817004										799552	434317	812426	454614	879264	718594								669696	680575	776272	719888	668585	742301
P18206	Vinculin OS=Homo sapiens OX=9606 GN=VCL PE=1 SV=4	VCL	4.11812e+07	5.92539e+07	6.28427e+07	3.70222e+07	5.66715e+07	3.74005e+07	4.9973e+07	4.31197e+07	3.73336e+07	6.53202e+07	6.98535e+07	6.44208e+07	5.59371e+07	5.13033e+07	4.41185e+07	2.91258e+07	5.952e+07	2.06709e+07	5.98514e+07	4.19273e+07	4.30497e+07	3.83168e+07	3.87299e+07	6.42885e+07	6.41006e+07	3.84367e+07	8.61236e+07	7.88488e+07	4.99528e+07	3.41026e+07	6.05717e+07	5.75697e+07	2.47581e+07	6.31016e+07	3.90048e+07	3.96139e+07	4.65841e+07	4.24793e+07	3.40097e+07	4.68364e+07	6.93369e+07	1.71323e+07	4.27964e+07	4.02909e+07	5.7735e+07	3.44035e+07	5.43533e+07
P07437	Tubulin beta chain OS=Homo sapiens OX=9606 GN=TUBB PE=1 SV=2	TUBB	482196	82554.5	606068	40036.9	302197	512520	311926	461112	86797.3	501051	387063	340177	673529	328365	378295	104473	787458	110595	34081.4	587486	438775	604446	464291	329864	465287	314004	426691	282448	65779.5	62841.8	265524	40523.3	407018	686191	567073	457294	472390	260472	332811	351506	474771	61664.8	89602.3	78562.1	87972.2	79746.8	185947
P12429	Annexin A3 OS=Homo sapiens OX=9606 GN=ANXA3 PE=1 SV=3	ANXA3	2.28323e+06	958725	1.91198e+06	1.21004e+06	2.52837e+06										1.33209e+06	764612	836179	1.28241e+06	1.96879e+06										1.81657e+06	978969	1.62076e+06	800864	1.29127e+06	1.08306e+06								1.34045e+06	1.00346e+06	1.20951e+06	1.31707e+06	240767	1.2634e+06
P62987	Ubiquitin-60S ribosomal protein L40 OS=Homo sapiens OX=9606 GN=UBA52 PE=1 SV=2	UBA52	1.45435e+08	1.12032e+08	9.81178e+07	8.58759e+07	9.99235e+07	1.04655e+08	1.13545e+08	1.05469e+08	1.03948e+08	1.12332e+08	8.74308e+07	1.07419e+08	9.57653e+07	9.99605e+07	1.86157e+08	9.50615e+07	1.12483e+08	9.40481e+07	1.24935e+08	1.05822e+08	1.05224e+08	1.1654e+08	1.00748e+08	9.81324e+07	9.98276e+07	1.06668e+08	1.28912e+08	1.08918e+08	8.46475e+07	9.33809e+07	1.23513e+08	8.73875e+07	1.0269e+08	9.87578e+07	9.5062e+07	1.07374e+08	1.15761e+08	1.10276e+08	1.00567e+08	1.11287e+08	8.71179e+07	8.87446e+07	9.54963e+07	1.1082e+08	9.65611e+07	9.76262e+07	1.0783e+08
P01876	Immunoglobulin heavy constant alpha 1 OS=Homo sapiens OX=9606 GN=IGHA1 PE=1 SV=2	IGHA1	1.14128e+08	1.94363e+08	8.46308e+07	1.76209e+08	1.79513e+08	1.57109e+08	1.19752e+08	1.18322e+08	1.13227e+08	2.1433e+08	1.27056e+08	1.66604e+08	1.64357e+08	1.25503e+08	1.30605e+08	1.65556e+08	9.57713e+07	2.70688e+08	1.38234e+08	1.06621e+08	7.63825e+07	8.88491e+07	1.21705e+08	1.44464e+08	1.1462e+08	1.01577e+08	1.159e+08	1.37447e+08	1.06054e+08	1.08527e+08	1.09679e+08	1.36259e+08	7.85737e+07	1.42389e+08	1.54981e+08	1.69385e+08	1.19969e+08	1.52537e+08	1.44155e+08	1.41412e+08	1.74265e+08	8.90524e+07	1.17807e+08	1.02059e+08	1.96184e+08	7.53376e+07	1.92597e+08
P02675	Fibrinogen beta chain OS=Homo sapiens OX=9606 GN=FGB PE=1 SV=2	FGB	9.32399e+06	4.58929e+06	3.17886e+06	7.73836e+06	6.84397e+06	1.05631e+07	1.47069e+07	9.15381e+06	1.18362e+07	1.41674e+07	1.84168e+07	1.30928e+07	1.78024e+07	1.23678e+07	1.07158e+07	4.7882e+06	2.92016e+06	1.93463e+07	7.5124e+06	1.18559e+07	1.32948e+07	1.03692e+07	1.0067e+07	1.7824e+07	1.46545e+07	1.33661e+07	1.42868e+07	1.22572e+07	8.51079e+06	1.09424e+07	6.4071e+06	1.96693e+07	9.47283e+06	1.19176e+07	1.93457e+07	1.16062e+07	9.1372e+06	1.10613e+07	8.74156e+06	1.09273e+07	1.77811e+07	1.08264e+07	9.94102e+06	2.61048e+06	2.53874e+07	9.45651e+06	1.38365e+07
P04003	C4b-binding protein alpha chain OS=Homo sapiens OX=9606 GN=C4BPA PE=1 SV=2	C4BPA	7.18999e+06	7.59318e+06	6.70311e+06	8.1467e+06	9.58967e+06	6.87666e+06	5.595e+06	6.81757e+06	6.26618e+06	8.73826e+06	8.17611e+06	9.50165e+06	8.3512e+06	7.59664e+06	5.0689e+06	6.3199e+06	5.96612e+06	5.00556e+06	6.02386e+06	2.55807e+06	2.41652e+06	3.70743e+06	4.52178e+06	5.81648e+06	5.17992e+06	5.53754e+06	3.70608e+06	8.31795e+06	5.04823e+06	9.96878e+06	9.67755e+06	8.57281e+06	8.02038e+06	1.00999e+07	7.73045e+06	8.3514e+06	6.6179e+06	7.69109e+06	5.49684e+06	6.63292e+06	8.48655e+06	3.9986e+06	7.91288e+06	5.92164e+06	1.07801e+07	3.83835e+06	1.0837e+07
Q16610	Extracellular matrix protein 1 OS=Homo sapiens OX=9606 GN=ECM1 PE=1 SV=2	ECM1	245888	169498	657146	1.20302e+06	151311	7.71902e+06	4.96885e+06	4.93684e+06	5.04991e+06	6.71844e+06	5.95361e+06	4.52244e+06	4.22505e+06	3.94961e+06	302792	195705	168433	1.42949e+07	3.89349e+06	4.9708e+06	1.07489e+07	4.98684e+06	4.83082e+06	4.15571e+06	7.50937e+06	5.15268e+06	4.87633e+06	4.72403e+06	3.38775e+06	173360	250295	2.25776e+06	225927	1.16897e+06	4.85694e+06	8.13898e+06	4.76073e+06	4.36629e+06	4.8554e+06	4.92489e+06	6.46729e+06	6.23016e+06	8.59981e+06	200417	1.03624e+07	5.71581e+06	1.19677e+07
P62937	Peptidyl-prolyl cis-trans isomerase A OS=Homo sapiens OX=9606 GN=PPIA PE=1 SV=2	PPIA	1.1929e+07	1.12732e+07	8.12495e+06	1.03272e+07	9.37664e+06	1.26628e+07	1.13423e+07	1.09429e+07	1.218e+07	1.21218e+07	1.12917e+07	1.12594e+07	1.13315e+07	1.25039e+07	1.48489e+07	1.2725e+07	1.01698e+07	1.67172e+07	1.21031e+07	1.35977e+07	1.21419e+07	1.46953e+07	1.27809e+07	1.27291e+07	1.46341e+07	1.40842e+07	1.14548e+07	1.22271e+07	1.07221e+07	1.23629e+07	1.04285e+07	1.2604e+07	9.10208e+06	1.26544e+07	1.20056e+07	1.27336e+07	1.12848e+07	1.1191e+07	1.167e+07	1.23744e+07	1.25835e+07	1.00187e+07	1.12904e+07	9.72716e+06	1.30965e+07	8.90998e+06	1.34623e+07
P02790	Hemopexin OS=Homo sapiens OX=9606 GN=HPX PE=1 SV=2	HPX	5.33643e+07	3.24939e+07	2.62623e+07	6.20545e+07	3.80703e+07	5.41597e+07	6.17281e+07	5.54789e+07	6.50417e+07	6.17243e+07	3.42728e+07	5.47187e+07	5.2673e+07	4.45192e+07	8.9351e+07	3.38218e+07	3.09611e+07	6.19079e+07	3.10786e+07	3.41407e+07	3.38862e+07	4.87127e+07	4.8427e+07	3.81626e+07	3.7397e+07	4.09124e+07	3.06464e+07	5.23782e+07	7.09657e+07	4.31481e+07	2.86349e+07	3.90741e+07	3.30938e+07	6.14037e+07	5.62127e+07	5.4383e+07	5.40129e+07	5.27705e+07	5.37559e+07	5.50106e+07	5.51842e+07	4.74929e+07	5.25879e+07	1.10162e+07	5.38893e+07	6.94172e+07	5.93372e+07
P02747	Complement C1q subcomponent subunit C OS=Homo sapiens OX=9606 GN=C1QC PE=1 SV=3	C1QC	2.48191e+06	2.94073e+06	2.61753e+06	5.07334e+06	4.50545e+06	1.26777e+06	1.65301e+06	959135	1.84288e+06	2.2654e+06	1.76005e+06	2.58153e+06	2.40789e+06	1.58085e+06	8.74405e+06	7.07286e+06	8.1713e+06	8.74302e+06	1.09521e+07	4.72528e+06	8.09841e+06	4.21832e+06	8.19692e+06	8.82157e+06	8.12767e+06	7.59322e+06	9.29038e+06	5.29553e+06	1.7884e+06	4.59186e+06	3.24286e+06	6.44666e+06	1.54261e+06	4.90678e+06	2.00987e+06	1.14005e+06	2.48071e+06	2.03695e+06	3.6928e+06	3.39105e+06	1.23658e+06	1.09768e+07	8.46156e+06	4.57355e+06	2.67111e+07	4.03983e+06	9.56273e+06
P02746	Complement C1q subcomponent subunit B OS=Homo sapiens OX=9606 GN=C1QB PE=1 SV=3	C1QB	7.54425e+07	4.41965e+07	6.28029e+07	4.39133e+07	5.62783e+07	1.3215e+08	1.61781e+08	1.59212e+08	1.54054e+08	1.48616e+08	7.89785e+07	1.25268e+08	1.22958e+08	9.53115e+07	1.07251e+08	9.32756e+07	8.43247e+07	6.83465e+07	8.27852e+07	8.65102e+07	9.8595e+07	1.44708e+08	1.17444e+08	9.49178e+07	9.49035e+07	1.08813e+08	7.96099e+07	1.23132e+08	5.55485e+07	4.54138e+07	5.31269e+07	5.21411e+07	5.79036e+07	4.99638e+07	1.51197e+08	1.13853e+08	1.55659e+08	1.27e+08	1.69269e+08	1.49135e+08	1.18627e+08	8.02484e+07	6.77939e+07	7.99977e+07	1.52027e+08	5.48652e+07	1.25541e+08
Q4LDE5	Sushi, von Willebrand factor type A, EGF and pentraxin domain-containing protein 1 OS=Homo sapiens OX=9606 GN=SVEP1 PE=1 SV=3	SVEP1	2.80039e+08	1.73456e+08	1.87695e+08	1.94559e+08	2.36867e+08	1.17001e+08	4.22473e+08	1.55296e+08	2.28491e+08	2.50211e+08	1.36618e+08	2.94969e+08	3.15061e+08	1.57641e+08	2.34718e+08	1.73824e+08	2.0551e+08	1.51643e+08	2.47913e+08	9.22581e+07	2.52862e+08	1.88084e+08	1.54249e+08	2.71729e+08	1.40228e+08	2.07218e+08	3.96802e+08	3.15037e+08	1.73292e+08	2.20521e+08	2.24259e+08	2.02571e+08	1.35646e+08	2.74031e+08	2.18515e+08	1.24196e+08	3.31927e+08	1.27312e+08	9.97252e+07	9.44955e+07	3.17635e+08	1.52235e+08	2.29975e+08	2.30435e+08	2.62942e+08	1.82814e+08	2.90249e+08
P02745	Complement C1q subcomponent subunit A OS=Homo sapiens OX=9606 GN=C1QA PE=1 SV=2	C1QA	309352	4.42747e+06	2.84334e+06	3.72459e+06	1.13549e+06	2.42604e+06	3.10473e+06	1.65823e+06	3.00775e+06	2.72739e+06	2.04692e+06	2.40063e+06	3.29675e+06	2.29911e+06	7.11403e+06	8.3403e+06	6.95108e+06	6.32844e+06	1.19847e+07	6.10416e+06	8.27266e+06	5.29239e+06	8.96835e+06	1.13925e+07	1.07014e+07	9.58962e+06	9.25657e+06	6.90597e+06	1.39966e+06	1.90596e+06	1.42225e+06	5.1681e+06	161597	1.61319e+06	2.39131e+06	2.5214e+06	3.93612e+06	2.06593e+06	4.9141e+06	4.38929e+06	2.33672e+06	1.00163e+07	7.5277e+06	4.31033e+06	2.15464e+07	2.47177e+06	5.95383e+06
Q9Y6R7	IgGFc-binding protein OS=Homo sapiens OX=9606 GN=FCGBP PE=1 SV=3	FCGBP	2.2668e+06	418658	3.00494e+06	1.10644e+07	4.40899e+06	5.49052e+06	3.94166e+06	5.22515e+06	4.97349e+06	4.99134e+06	4.42018e+06	5.98142e+06	3.56733e+06	5.0877e+06	2.95483e+06	1.34494e+06	1.09084e+06	437348	1.16555e+06	3.6889e+06	2.96001e+06	4.83481e+06	3.04856e+06	4.75919e+06	3.70708e+06	3.02021e+06	4.47108e+06	4.86459e+06	1.93022e+06	2.85436e+06	1.43853e+06	3.05349e+07	4.58856e+06	5.99402e+06	5.15653e+06	4.99055e+06	5.30069e+06	6.41494e+06	6.07013e+06	5.38946e+06	2.93204e+06	307500	4.52918e+06	357965	2.84217e+06	1.82382e+06	2.44719e+06
Q9UBG3	Cornulin OS=Homo sapiens OX=9606 GN=CRNN PE=1 SV=1	CRNN	523053	777386	241927	297535	180392										743435	561928	202878	463075	441236										770670	783641	385361	575603	191160	660229								315774	532980	205180	894535	599773	219825
P02787	Serotransferrin OS=Homo sapiens OX=9606 GN=TF PE=1 SV=3	TF	922364	964716	328523	2.34318e+06	1.47366e+06	766345	1.11886e+06	1.07036e+06	753173	714896	648337	884021	1.31139e+06	1.01654e+06	742739	969871	1.22568e+06	371733	346041	650242	1.06986e+06	882859	994253	1.17225e+06	1.46087e+06	1.62371e+06	810178	1.08307e+06	457374	1.03915e+06	1.24984e+06	1.53265e+06	502085	1.09007e+06	1.08476e+06	1.2668e+06	1.08433e+06	847897	796696	577470	980567	445862	2.32491e+06	392093	838232	665516	925234
P02760	Protein AMBP OS=Homo sapiens OX=9606 GN=AMBP PE=1 SV=1	AMBP	1.37861e+06	1.87218e+06	1.95669e+06	1.86899e+06	2.29804e+06	1.35921e+06	1.25364e+06	1.46111e+06	2.50498e+06	2.60071e+06	2.45313e+06	1.54353e+06	1.75861e+06	1.47093e+06	1.21955e+06	1.71791e+06	1.63426e+06	1.30153e+06	2.96817e+06	697266	817408	1.20603e+06	1.83252e+06	2.4365e+06	2.61084e+06	1.39792e+06	1.16095e+06	1.3008e+06	1.39362e+06	1.69656e+06	2.19175e+06	1.58605e+06	1.09268e+06	1.80845e+06	954481	1.02398e+06	1.52592e+06	1.92365e+06	899343	2.74696e+06	1.97475e+06	1.18095e+06	1.81914e+06	2.0274e+06	2.27089e+06	1.45342e+06	2.15165e+06
A0A075B6S2	Immunoglobulin kappa variable 2D-29 OS=Homo sapiens OX=9606 GN=IGKV2D-29 PE=3 SV=1	IGKV2D-29	3.25199e+06	3.58336e+06	1.92506e+06	6.18996e+06	4.73871e+06										4.72397e+06	2.58907e+06	5.03847e+06	8.89748e+06	6.85012e+06										1.64608e+06	5.03893e+06	5.17981e+06	4.80744e+06	1.97762e+06	5.18241e+06								3.32559e+06	3.99972e+06	5.47826e+06	4.1143e+06	1.55796e+06	6.58694e+06
P62942	Peptidyl-prolyl cis-trans isomerase FKBP1A OS=Homo sapiens OX=9606 GN=FKBP1A PE=1 SV=2	FKBP1A	36723.7	893425	8725.52	367928	9914.51	324469	597404	340634	591930	183171	289310	252733	211928	282533	23508.2	822321	487039	646828	564271	562821	509156	357655	386706	166030	33058.6	330709	46040.9	312034	13974.9	581646	640394	587563	44432.7	698030	48495.8	46485.9	1.01287e+06	519308	461188	378060	203874	58804	449265	535234	620147	19089.4	78247
P63165	Small ubiquitin-related modifier 1 OS=Homo sapiens OX=9606 GN=SUMO1 PE=1 SV=1	SUMO1						920197	883534	522418	166059	506636	938420	840530	534475	777662						542523	1.06632e+06	1.01795e+06	502534	1.00204e+06	679112	767796	505452	859431							1.71084e+06	912479	654693	492198	763758	946351	935650
Q92804	TATA-binding protein-associated factor 2N OS=Homo sapiens OX=9606 GN=TAF15 PE=1 SV=1	TAF15						4.29352e+06	3.95685e+06	4.56111e+06	3.96155e+06	3.95116e+06	3.63583e+06	3.3307e+06	3.85753e+06	3.66123e+06						3.73626e+06	3.77794e+06	5.36123e+06	4.62348e+06	4.17097e+06	4.88649e+06	4.31352e+06	5.15685e+06	4.935e+06							3.72107e+06	4.15123e+06	4.55107e+06	4.53977e+06	3.59282e+06	4.06177e+06	4.5731e+06
P01880	Immunoglobulin heavy constant delta OS=Homo sapiens OX=9606 GN=IGHD PE=1 SV=3	IGHD						1.2934e+06	1.69246e+06	979505	1.66423e+06	1.16638e+06	1.0987e+06	1.20886e+06	1.81796e+06	905544						826937	1.18024e+06	1.48419e+06	1.39877e+06	995361	1.34992e+06	220349	1.02834e+06	220418							1.28258e+06	1.29474e+06	3.06584e+06	392354	1.37984e+06	1.30582e+06	890274
Q9Y6C2	EMILIN-1 OS=Homo sapiens OX=9606 GN=EMILIN1 PE=1 SV=3	EMILIN1						941107	1.00496e+06	467615	805787	799207	686352	637824	839785	503691						789942	1.00316e+06	109284	531220	749325	832387	67616	605151	755742							629340	788813	797624	800266	729683	723687	754347
P04275	von Willebrand factor OS=Homo sapiens OX=9606 GN=VWF PE=1 SV=4	VWF	5.12993e+08	3.75384e+08	1.4399e+08	2.58959e+08	2.33381e+08	3.43475e+08	3.88637e+08	3.20422e+08	3.60974e+08	3.88575e+08	3.13545e+08	3.57398e+08	3.48703e+08	3.78084e+08	3.72336e+08	3.90121e+08	1.87972e+08	4.95951e+08	3.23442e+08	3.91767e+08	4.29504e+08	4.55504e+08	3.86224e+08	5.10037e+08	5.00928e+08	5.46267e+08	4.42589e+08	4.1555e+08	3.9135e+08	5.5399e+08	4.44625e+08	4.95785e+08	3.14097e+08	5.62124e+08	3.77627e+08	3.28543e+08	3.29418e+08	3.33063e+08	2.92606e+08	3.02148e+08	3.57988e+08	3.67528e+08	2.41156e+08	1.69503e+08	7.29863e+08	2.70068e+08	4.02586e+08
P11171	Protein 4.1 OS=Homo sapiens OX=9606 GN=EPB41 PE=1 SV=4	EPB41						2.07049e+06	1.63366e+06	2.08081e+06	1.80741e+06	1.87197e+06	2.68329e+06	2.5968e+06	2.64796e+06	2.27547e+06						2.01372e+06	1.56364e+06	2.06793e+06	1.86922e+06	2.52326e+06	2.14348e+06	2.1465e+06	2.49622e+06	2.14149e+06							2.7775e+06	1.99669e+06	1.26675e+06	2.16252e+06	2.16525e+06	2.11286e+06	2.62157e+06
P01591	Immunoglobulin J chain OS=Homo sapiens OX=9606 GN=JCHAIN PE=1 SV=4	IGJ; JCHAIN	8.07944e+06	6.5758e+06	6.26288e+06	1.43488e+07	7.59393e+06	6.96025e+06	5.84559e+06	6.39656e+06	7.88643e+06	1.14723e+07	1.21555e+07	8.71124e+06	1.01247e+07	7.63922e+06	8.45153e+06	8.04819e+06	7.50171e+06	1.83276e+07	6.54251e+06	8.45007e+06	6.82668e+06	5.90419e+06	6.77525e+06	1.43048e+07	1.23317e+07	9.61116e+06	1.27365e+07	7.48379e+06	1.20961e+07	8.07759e+06	6.14717e+06	1.16457e+07	9.75316e+06	9.99121e+06	8.83358e+06	6.95245e+06	5.8272e+06	8.01025e+06	4.07221e+06	4.46183e+06	1.13861e+07	9.25721e+06	1.05883e+07	6.23746e+06	1.40743e+07	9.84914e+06	1.76841e+07
P68133	Actin, alpha skeletal muscle OS=Homo sapiens OX=9606 GN=ACTA1 PE=1 SV=1	ACTA1	7.26357e+06	1.98926e+06	3.82461e+06	6.16911e+06	5.35447e+06	1.20199e+07	218449	1.85073e+07	3.19728e+06	1.4543e+07	5.24974e+06	85697.6	1.69256e+07	211565	8.81236e+06	2.44314e+06	5.16279e+06	5.67226e+06	4.34755e+06	1.04598e+07	1.64215e+06	1.98011e+07	4.7612e+06	6.64739e+06	5.89747e+06	187263	9.79716e+06	1.77559e+06	8.09347e+06	4.91606e+06	2.28251e+06	9.26246e+06	1.07347e+07	8.29537e+06	1.22379e+07	186518	2.55856e+07	18715.2	49308.7	163348	7.00706e+06	8.09034e+06	1.01485e+07	1.97851e+06	1.1803e+07	1.13398e+07	1.20898e+07
O75083	WD repeat-containing protein 1 OS=Homo sapiens OX=9606 GN=WDR1 PE=1 SV=4	WDR1	276758	328306	389819	344851	531458										291097	381989	384190	314741	374214										35606.8	448078	335535	483931	48284	609099								34831.1	517774	327276	400917	64356.3	636944
Q08380	Galectin-3-binding protein OS=Homo sapiens OX=9606 GN=LGALS3BP PE=1 SV=1	LGALS3BP	3.05163e+07	3.17363e+07	2.57586e+07	4.72347e+07	5.19712e+07	2.77704e+07	3.31376e+07	2.66491e+07	2.7865e+07	3.18584e+07	2.60264e+07	2.78994e+07	2.74633e+07	2.25728e+07	1.61714e+07	1.22001e+07	1.24511e+07	1.9022e+07	1.8677e+07	3.10078e+07	3.13318e+07	2.49179e+07	3.61672e+07	1.85929e+07	2.71879e+07	2.44993e+07	2.2176e+07	2.61142e+07	3.50464e+07	2.05372e+07	4.01635e+07	4.66279e+07	3.43026e+07	5.12363e+07	2.20423e+07	3.05181e+07	2.53593e+07	2.37993e+07	3.49261e+07	2.65424e+07	2.58072e+07	1.57579e+07	6.16259e+06	1.49242e+07	2.85526e+07	1.68242e+07	1.99996e+07
P16422	Epithelial cell adhesion molecule OS=Homo sapiens OX=9606 GN=EPCAM PE=1 SV=2	EPCAM	7.26138e+06	5.17273e+06	1.80672e+06	5.629e+06	2.68752e+06										9.9346e+06	4.30578e+06	2.90351e+06	7.39373e+06	2.39291e+06										4.00597e+06	6.38175e+06	2.32699e+06	6.69521e+06	6.36203e+06	6.31086e+06								5.00897e+06	5.66858e+06	1.98393e+06	8.12619e+06	4.13053e+06	5.60067e+06
P00488	Coagulation factor XIII A chain OS=Homo sapiens OX=9606 GN=F13A1 PE=1 SV=4	F13A1	1.41067e+06	358957	481904	1.55677e+06	755566	1.49625e+06	1.0753e+06	1.22502e+06	1.02388e+06	912741	1.09877e+06	598404	678682	827081	1.33144e+06	941889	1.40547e+06	5.76792e+06	1.52923e+06	2.59562e+06	6.33974e+06	1.92204e+06	2.02731e+06	1.84029e+06	4.09667e+06	2.27e+06	2.15794e+06	1.34304e+06	1.95835e+06	1.49663e+06	586682	3.25687e+06	1.02387e+06	1.81248e+06	1.11037e+06	975926	1.22503e+06	1.07053e+06	1.12098e+06	1.4095e+06	735613	1.7939e+06	1.91828e+06	804452	5.34943e+06	2.2484e+06	2.58032e+06
P61956	Small ubiquitin-related modifier 2 OS=Homo sapiens OX=9606 GN=SUMO2 PE=1 SV=3	SUMO2	6.38559e+06	6.89839e+06	7.5239e+06	7.20302e+06	7.9784e+06	7.12516e+06	8.62589e+06	6.97198e+06	7.07345e+06	5.85347e+06	6.44713e+06	6.88278e+06	5.93546e+06	6.13234e+06	9.01316e+06	6.24408e+06	6.79985e+06	7.23178e+06	7.02185e+06	6.38611e+06	8.39217e+06	7.44712e+06	6.93116e+06	6.00438e+06	7.2269e+06	6.79447e+06	6.72514e+06	6.82751e+06	5.63629e+06	5.94737e+06	7.16496e+06	5.70824e+06	8.92904e+06	6.67416e+06	6.87046e+06	7.597e+06	7.94637e+06	7.40303e+06	6.96191e+06	6.38974e+06	5.65674e+06	8.29492e+06	7.29719e+06	5.65762e+06	6.53763e+06	4.8491e+06	7.37985e+06
P07359	Platelet glycoprotein Ib alpha chain OS=Homo sapiens OX=9606 GN=GP1BA PE=1 SV=2	GP1BA	1.93987e+06	950035	1.21695e+06	833029	1.33789e+06	850903	794028	998487	503525	475242	686194	492887	961066	788535	1.87293e+06	930263	1.12865e+06	893220	1.49614e+06	846272	999878	1.35711e+06	755378	1.17951e+06	1.35811e+06	1.14284e+06	1.66221e+06	751882	928022	941608	1.07965e+06	1.05001e+06	1.23624e+06	1.56503e+06	1.06623e+06	696897	2.20667e+06	614414	568781	570874	686212	950411	1.02208e+06	934903	1.28313e+06	908069	1.64743e+06
P05106	Integrin beta-3 OS=Homo sapiens OX=9606 GN=ITGB3 PE=1 SV=2	ITGB3	1.27542e+06	848502	3.29124e+06	920744	1.81308e+06	4.59782e+06	5.69709e+06	7.09553e+06	6.72619e+06	6.2482e+06	4.37826e+06	5.61642e+06	6.24962e+06	7.20366e+06	3.90814e+06	1.1139e+06	3.76153e+07	4.80451e+06	3.68102e+06	4.20273e+06	4.36923e+06	6.18009e+06	5.80205e+06	6.19993e+06	5.28662e+06	1.24683e+07	5.69836e+06	8.71629e+06	2.34811e+06	1.91864e+06	1.2269e+06	8.96696e+06	3.40955e+06	6.48086e+06	7.92975e+06	4.63702e+06	7.18418e+06	4.8951e+06	3.15642e+06	5.37826e+06	5.89505e+06	3.85263e+06	3.9376e+06	1.19579e+06	1.7537e+07	9.4676e+06	1.04294e+07
P22626	Heterogeneous nuclear ribonucleoproteins A2/B1 OS=Homo sapiens OX=9606 GN=HNRNPA2B1 PE=1 SV=2	HNRNPA2B1						335545	287157	289949	404739	484125	400805	272430	317028	419963						285468	351250	433799	379006	380555	419669	279514	217076	469720							460227	337361	215906	387573	379846	323747	402243
A0A0C4DH35	Probable non-functional immunoglobulin heavy variable 3-35 OS=Homo sapiens OX=9606 GN=IGHV3-35 PE=5 SV=1	IGHV3-35						453830	593315	930431	572301	402591	275065	383851	807421	892702						1.09315e+06	1.172e+06	691242	843059	1.21571e+06	563025	996268	831127	676746							420790	434536	1.0213e+06	963818	342210	463117	407871
P03135-9	Capsid protein VP1 OS=Adeno-associated virus 9 OX=648242 GN=VP1 PE=1 SV=2	VP1	1.53328e+10	1.53328e+10	1.53328e+10	1.53328e+10	1.53328e+10	1.53328e+10	1.53328e+10	1.53328e+10	1.53328e+10	1.53328e+10	1.53328e+10	1.53328e+10	1.53328e+10	1.53328e+10	1.53328e+10	1.53328e+10	1.53328e+10	1.53328e+10	1.53328e+10	1.53328e+10	1.53328e+10	1.53328e+10	1.53328e+10	1.53328e+10	1.53328e+10	1.53328e+10	1.53328e+10	1.53328e+10	1.53328e+10	1.53328e+10	1.53328e+10	1.53328e+10	1.53328e+10	1.53328e+10	1.53328e+10	1.53328e+10	1.53328e+10	1.53328e+10	1.53328e+10	1.53328e+10	1.53328e+10	1.53328e+10	1.53328e+10	1.53328e+10	1.53328e+10	1.53328e+10	1.53328e+10
[truncated: 9 more columns]
